# Supplementary material for: Green credit policy and corporate excess cash holdings
Source: PLoS One. 2024 Jan 16;19(1):e0294079. doi: 10.1371/journal.pone.0294079 (PMC10790988; doi:10.1371/journal.pone.0294079)
Supplement: S1 Dataset — (XLS) [file pone.0294079.s001.xls]

## Sheet: data
year	Stkcd	Excess_Cash	Post	Treat	PostTreat
2008	600354	0.0164198	0	0	0
2008	000713	0.0497465	0	0	0
2008	600108	0.0326127	0	0	0
2008	600540	0.000945717	0	0	0
2008	600975	0.0207738	0	0	0
2008	002124	0.116781	0	0	0
2008	600467	0.0600987	0	0	0
2008	000735	0.000224525	0	0	0
2008	002041	0.052064	0	0	0
2008	000998	0.10194	0	0	0
2008	600257	0.0044974	0	0	0
2008	002157	0.0190024	0	0	0
2008	600359	0.0122719	0	0	0
2008	600598	0.0351275	0	0	0
2008	600371	0.0409436	0	0	0
2008	600097	0.0329988	0	0	0
2009	600354	0.0345707	0	0	0
2009	000998	0.00556633	0	0	0
2009	000735	0.0168041	0	0	0
2009	600359	0.0620391	0	0	0
2009	002124	0.0409815	0	0	0
2009	002157	0.0744334	0	0	0
2009	000592	0.237241	0	0	0
2009	600097	0.0295567	0	0	0
2009	600598	0.0102749	0	0	0
2009	600540	0.0357869	0	0	0
2009	600108	0.0199818	0	0	0
2009	600975	0.132952	0	0	0
2009	002041	0.0904475	0	0	0
2009	000798	0.0100531	0	0	0
2009	600371	0.120405	0	0	0
2009	600257	0.160193	0	0	0
2009	000713	0.000778241	0	0	0
2010	600097	0.0832071	0	0	0
2010	600359	0.0580072	0	0	0
2010	600598	0.00314871	0	0	0
2010	002124	0.104651	0	0	0
2010	600257	0.0992553	0	0	0
2010	002041	0.0254668	0	0	0
2010	000735	0.0656809	0	0	0
2010	000713	0.149428	0	0	0
2010	002299	0.0240309	0	0	0
2010	000798	0.0184844	0	0	0
2010	600540	0.0380796	0	0	0
2010	000998	0.0794273	0	0	0
2010	002234	0.00761749	0	0	0
2010	002157	0.0601395	0	0	0
2010	000592	0.00386805	0	0	0
2010	600975	0.0667015	0	0	0
2010	600354	0.104359	0	0	0
2010	600108	0.0737929	0	0	0
2011	600354	0.0927354	0	0	0
2011	000798	0.0559109	0	0	0
2011	002299	0.00332426	0	0	0
2011	600540	0.0784658	0	0	0
2011	002458	0.00260206	0	0	0
2011	002477	0.0473308	0	0	0
2011	000713	0.00694779	0	0	0
2011	600598	0.125756	0	0	0
2011	002124	0.141992	0	0	0
2011	600097	0.105303	0	0	0
2011	600467	0.073141	0	0	0
2011	300106	0.00604398	0	0	0
2011	600257	0.119198	0	0	0
2011	300087	0.014689	0	0	0
2011	000735	0.0248551	0	0	0
2011	002041	0.0668878	0	0	0
2011	000998	0.122993	0	0	0
2011	600108	0.0462268	0	0	0
2011	002157	0.0876966	0	0	0
2011	000592	0.151771	0	0	0
2012	002477	0.0348508	1	0	0
2012	000735	0.0262757	1	0	0
2012	002157	0.0698189	1	0	0
2012	300106	0.0122549	1	0	0
2012	600540	0.0950204	1	0	0
2012	002299	0.007511	1	0	0
2012	000798	0.0613101	1	0	0
2012	000592	0.325434	1	0	0
2012	600257	0.0807963	1	0	0
2012	601118	0.0332246	1	0	0
2012	600313	0.196196	1	0	0
2012	002124	0.121134	1	0	0
2012	600097	0.0654052	1	0	0
2012	300189	0.0201524	1	0	0
2012	002458	0.121072	1	0	0
2012	300087	0.211437	1	0	0
2012	000998	0.128317	1	0	0
2012	600108	0.0339628	1	0	0
2012	000713	0.0427519	1	0	0
2012	600371	0.0285856	1	0	0
2012	600598	0.0300437	1	0	0
2012	600467	0.0436755	1	0	0
2012	002041	0.167949	1	0	0
2013	002477	0.0586084	1	0	0
2013	600975	0.044232	1	0	0
2013	000713	0.101973	1	0	0
2013	300189	0.0835511	1	0	0
2013	002679	0.014464	1	0	0
2013	300106	0.043185	1	0	0
2013	300087	0.0446323	1	0	0
2013	002124	0.116589	1	0	0
2013	601118	0.0172624	1	0	0
2013	600108	0.0297153	1	0	0
2013	000998	0.0995607	1	0	0
2013	600313	0.186877	1	0	0
2013	002157	0.0381785	1	0	0
2013	000798	0.0135407	1	0	0
2013	600506	0.037695	1	0	0
2013	600371	0.101037	1	0	0
2013	600257	0.0312713	1	0	0
2013	600354	0.140917	1	0	0
2013	002041	0.0301663	1	0	0
2013	002696	0.0767836	1	0	0
2013	600467	0.0277752	1	0	0
2013	000735	0.00363382	1	0	0
2013	600097	0.0254709	1	0	0
2013	000592	0.213313	1	0	0
2014	000998	0.0631721	1	0	0
2014	300087	0.0734941	1	0	0
2014	600467	0.098379	1	0	0
2014	002124	0.0504719	1	0	0
2014	000713	0.0214538	1	0	0
2014	002041	0.0435119	1	0	0
2014	000798	0.0313967	1	0	0
2014	002477	0.0198555	1	0	0
2014	002696	0.0214491	1	0	0
2014	000592	0.069003	1	0	0
2014	002458	0.048624	1	0	0
2014	601118	0.000213973	1	0	0
2014	002299	0.00814033	1	0	0
2014	002157	0.06116	1	0	0
2014	600097	0.0317818	1	0	0
2014	600108	0.0425316	1	0	0
2014	600257	0.0365498	1	0	0
2014	002679	0.121596	1	0	0
2014	300106	0.0626481	1	0	0
2014	600313	0.125923	1	0	0
2014	000735	0.095372	1	0	0
2014	600371	0.0104289	1	0	0
2015	300087	0.00241308	1	0	0
2015	000592	0.221693	1	0	0
2015	600097	0.0645843	1	0	0
2015	000713	0.0329473	1	0	0
2015	000798	0.0108197	1	0	0
2015	600313	0.0203184	1	0	0
2015	002041	0.256684	1	0	0
2015	600108	0.0398321	1	0	0
2015	000735	0.0431158	1	0	0
2015	600371	0.0498117	1	0	0
2015	600598	0.0438579	1	0	0
2015	002124	0.0572613	1	0	0
2015	600257	0.0542063	1	0	0
2015	002157	0.0465116	1	0	0
2015	002679	0.204089	1	0	0
2015	002477	0.0320981	1	0	0
2015	600506	0.0931384	1	0	0
2015	600354	0.198724	1	0	0
2015	600975	0.157728	1	0	0
2015	600467	0.00709194	1	0	0
2015	002714	0.00696227	1	0	0
2015	300106	0.0385987	1	0	0
2015	601118	0.00434807	1	0	0
2015	000998	0.0275482	1	0	0
2015	002696	0.0648337	1	0	0
2016	000998	0.0114721	1	0	0
2016	002772	0.0394763	1	0	0
2016	002234	0.020683	1	0	0
2016	002299	0.0202413	1	0	0
2016	002157	0.0875413	1	0	0
2016	002714	0.100617	1	0	0
2016	002477	0.0688484	1	0	0
2016	002679	0.303186	1	0	0
2016	300106	0.0406586	1	0	0
2016	600975	0.157924	1	0	0
2016	600097	0.0398678	1	0	0
2016	601118	0.0407691	1	0	0
2016	600108	0.00793041	1	0	0
2016	300087	0.0316736	1	0	0
2016	600313	0.0688894	1	0	0
2016	000592	0.152862	1	0	0
2016	600467	0.0170501	1	0	0
2008	000762	0.0343377	0	1	0
2008	000968	0.00113498	0	1	0
2008	601699	0.0193614	0	1	0
2008	600508	0.0111461	0	1	0
2008	601001	0.0327599	0	1	0
2008	600777	0.192863	0	0	0
2008	600547	0.0949067	0	1	0
2008	002192	0.026254	0	1	0
2008	601808	0.125195	0	1	0
2008	600395	0.0885477	0	1	0
2008	000937	0.110893	0	1	0
2008	000655	0.124246	0	1	0
2008	600403	0.0892949	0	0	0
2008	600188	0.0987479	0	1	0
2008	601666	0.0507325	0	1	0
2008	600758	0.129466	0	0	0
2008	600489	0.0702577	0	1	0
2008	600497	0.130552	0	1	0
2008	002128	0.0966299	0	1	0
2008	000758	0.0134656	0	0	0
2008	600256	0.0539351	0	0	0
2008	002155	0.105635	0	1	0
2008	601168	0.147643	0	1	0
2008	600348	0.0871837	0	1	0
2008	600339	0.102155	0	1	0
2008	000983	0.0726917	0	1	0
2008	600028	0.0625015	0	1	0
2008	600971	0.0655745	0	1	0
2008	600583	0.00876075	0	0	0
2008	600985	0.123295	0	1	0
2008	000923	0.0864903	0	0	0
2008	601918	0.024228	0	1	0
2008	601857	0.026608	0	1	0
2009	600758	0.0439056	0	0	0
2009	601808	0.153149	0	1	0
2009	600777	0.287287	0	0	0
2009	600256	0.0343101	0	0	0
2009	600583	0.164413	0	0	0
2009	600971	0.0640764	0	1	0
2009	002155	0.120419	0	1	0
2009	601168	0.0589805	0	1	0
2009	000426	4.0637e-05	0	1	0
2009	600028	0.0512139	0	1	0
2009	000552	0.111738	0	1	0
2009	600497	0.0356707	0	1	0
2009	600397	0.111091	0	1	0
2009	601918	0.0751009	0	1	0
2009	000923	0.162274	0	0	0
2009	601857	0.00726396	0	1	0
2009	601958	0.0907984	0	1	0
2009	601001	0.0913751	0	1	0
2009	600508	0.00602168	0	1	0
2009	002128	0.123396	0	1	0
2009	600489	0.0603976	0	1	0
2009	000983	0.12175	0	1	0
2009	600188	0.0279978	0	1	0
2009	000655	0.0815445	0	1	0
2009	000968	0.00159609	0	1	0
2009	601088	0.0613786	0	1	0
2009	000937	0.0332385	0	1	0
2009	600395	0.0819361	0	1	0
2009	601699	0.0407796	0	1	0
2009	601898	0.0726381	0	1	0
2009	000975	0.10953	0	0	0
2009	600547	0.0280644	0	1	0
2009	600123	0.154326	0	1	0
2009	601666	0.145089	0	1	0
2009	000758	0.0850731	0	0	0
2009	600348	0.0177013	0	1	0
2009	600339	0.202112	0	1	0
2009	002207	0.00110181	0	0	0
2009	600985	0.154795	0	1	0
2009	601899	0.0608361	0	1	0
2010	600123	0.221263	0	1	0
2010	601918	0.026092	0	1	0
2010	600397	0.193939	0	1	0
2010	601958	0.00554868	0	1	0
2010	000923	0.0060301	0	0	0
2010	600758	0.151492	0	1	0
2010	002155	0.0201143	0	1	0
2010	000762	0.003605	0	1	0
2010	000655	0.176469	0	1	0
2010	600256	0.0831832	0	0	0
2010	000983	0.0380321	0	1	0
2010	601808	0.0547806	0	1	0
2010	601857	0.0198656	0	1	0
2010	600348	0.0237447	0	1	0
2010	600971	0.0888818	0	1	0
2010	601898	0.075712	0	1	0
2010	000552	0.176879	0	1	0
2010	601088	0.0909498	0	1	0
2010	002192	0.161527	0	1	0
2010	600028	0.0890802	0	1	0
2010	600339	0.082364	0	1	0
2010	600188	0.210096	0	1	0
2010	600508	0.0309374	0	1	0
2010	000968	0.0979468	0	1	0
2010	601699	0.074759	0	1	0
2010	601168	0.0713908	0	1	0
2010	600985	0.175656	0	1	0
2010	600489	0.0805163	0	1	0
2010	600777	0.24348	0	0	0
2010	000506	0.286319	0	0	0
2010	601001	0.134959	0	1	0
2010	601666	0.156737	0	1	0
2010	600395	0.00333716	0	1	0
2010	600497	0.0157752	0	1	0
2010	000937	0.0151409	0	1	0
2010	002128	0.0464768	0	1	0
2010	600583	0.0120095	0	0	0
2010	000758	0.00395356	0	1	0
2010	600547	0.0436791	0	1	0
2010	601899	0.0647771	0	1	0
2011	000655	0.0929149	0	1	0
2011	601898	0.0451946	0	1	0
2011	000983	0.0115005	0	1	0
2011	600395	0.196147	0	1	0
2011	601101	0.0759756	0	1	0
2011	000923	0.0700392	0	0	0
2011	002192	0.0494516	0	1	0
2011	601918	0.0716225	0	1	0
2011	000758	0.0839977	0	1	0
2011	600188	0.0530443	0	1	0
2011	600777	0.231651	0	0	0
2011	601001	0.0281863	0	1	0
2011	600583	0.0507818	0	0	0
2011	002155	0.101735	0	1	0
2011	601857	0.0251062	0	1	0
2011	000968	0.0459783	0	1	0
2011	000762	0.254562	0	1	0
2011	601088	0.0592023	0	1	0
2011	601958	0.0179346	0	1	0
2011	600397	0.192475	0	1	0
2011	000975	0.190348	0	0	0
2011	600489	0.0325805	0	1	0
2011	600758	0.0803046	0	1	0
2011	002128	0.128497	0	1	0
2011	600971	0.0696038	0	1	0
2011	002207	0.0578887	0	0	0
2011	601899	0.0163285	0	1	0
2011	600256	0.115796	0	0	0
2011	600508	0.10739	0	1	0
2011	600547	0.0188926	0	1	0
2011	000552	0.171569	0	1	0
2011	600121	0.110222	0	1	0
2011	600123	0.0250226	0	1	0
2011	600985	0.100073	0	1	0
2011	601808	0.129171	0	1	0
2011	600497	0.0900337	0	1	0
2011	601666	0.0706629	0	1	0
2011	601699	0.0559396	0	1	0
2011	600403	0.00240383	0	1	0
2011	000506	0.195036	0	0	0
2011	600339	0.0943295	0	1	0
2011	600028	0.0299248	0	1	0
2011	000937	0.046504	0	1	0
2011	600348	0.0851841	0	1	0
2011	000426	0.0340546	0	1	0
2011	601168	0.0209343	0	1	0
2012	000758	0.0191203	1	1	1
2012	600489	0.0768374	1	1	1
2012	300084	0.100224	1	0	0
2012	600256	0.0339945	1	0	0
2012	600121	0.201537	1	1	1
2012	000762	0.282039	1	1	1
2012	000655	0.148068	1	1	1
2012	600403	0.0671524	1	1	1
2012	002554	0.0144626	1	0	0
2012	600583	0.0734222	1	1	1
2012	000426	0.0144251	1	1	1
2012	002207	0.0115847	1	0	0
2012	000603	0.109321	1	1	1
2012	300191	0.163631	1	1	1
2012	600028	0.017966	1	1	1
2012	600508	0.0787432	1	1	1
2012	600985	0.0300771	1	1	1
2012	600259	0.126903	1	1	1
2012	000983	0.00433935	1	1	1
2012	601808	0.125583	1	1	1
2012	000975	0.321333	1	1	1
2012	000968	0.057331	1	1	1
2012	300164	0.0506069	1	1	1
2012	000552	0.168309	1	1	1
2012	300157	0.0026782	1	1	1
2012	600339	0.204064	1	1	1
2012	002128	0.158934	1	1	1
2012	601857	0.0127568	1	1	1
2012	002629	0.0544442	1	0	0
2012	600188	0.0174717	1	1	1
2012	600395	0.111692	1	1	1
2012	002155	0.187245	1	1	1
2012	600547	0.00780017	1	1	1
2012	600123	0.016219	1	1	1
2012	601666	0.149877	1	1	1
2012	601958	0.00486093	1	1	1
2012	000923	0.0333864	1	0	0
2012	600971	0.0300795	1	1	1
2012	601699	0.0638716	1	1	1
2012	600758	0.0508044	1	1	1
2012	000937	0.0474031	1	1	1
2012	000506	0.371848	1	0	0
2012	600397	0.0585524	1	1	1
2012	601918	0.077485	1	1	1
2012	600497	0.0972637	1	1	1
2012	601088	0.0388929	1	1	1
2012	601101	0.0354749	1	1	1
2012	601001	0.0420554	1	1	1
2012	601898	0.0251259	1	1	1
2012	600348	0.0324858	1	1	1
2012	601899	0.00902847	1	1	1
2012	601168	0.0172106	1	1	1
2012	002192	0.045197	1	1	1
2013	300164	0.0113786	1	1	1
2013	600121	0.108861	1	1	1
2013	002155	0.213251	1	1	1
2013	601918	0.0587752	1	1	1
2013	601899	0.0361903	1	1	1
2013	600123	0.05732	1	1	1
2013	000762	0.185864	1	1	1
2013	600988	0.013552	1	1	1
2013	000603	0.0576824	1	1	1
2013	601168	0.133718	1	1	1
2013	603993	0.164976	1	1	1
2013	600397	0.0647592	1	1	1
2013	600758	0.0420928	1	1	1
2013	600338	0.093691	1	1	1
2013	000655	0.0884716	1	1	1
2013	000552	0.0763197	1	1	1
2013	600583	0.13224	1	1	1
2013	300157	0.00924881	1	0	0
2013	000923	0.0148572	1	0	0
2013	600985	0.0200747	1	1	1
2013	601001	0.0449566	1	1	1
2013	000426	0.21171	1	1	1
2013	600777	0.286735	1	0	0
2013	300084	0.135801	1	0	0
2013	000506	0.235156	1	0	0
2013	600489	0.00195172	1	1	1
2013	601101	0.00613329	1	1	1
2013	600403	0.00672018	1	1	1
2013	002629	0.191967	1	0	0
2013	600348	0.0763795	1	1	1
2013	002128	0.0428743	1	1	1
2013	600188	0.000387188	1	1	1
2013	000968	0.07102	1	1	1
2013	000983	0.0316799	1	1	1
2013	300191	0.231604	1	0	0
2013	600256	0.0216263	1	0	0
2013	600971	0.0127982	1	1	1
2013	601808	0.0681221	1	1	1
2013	002207	0.234082	1	0	0
2013	000975	0.00869614	1	1	1
2013	601666	0.0500211	1	1	1
2013	601699	0.0136098	1	1	1
2013	002554	0.0273395	1	0	0
2013	600711	0.107202	1	1	1
2013	600339	0.111859	1	1	1
2013	601088	0.0515213	1	1	1
2013	000758	0.078874	1	1	1
2013	600028	0.00635135	1	1	1
2013	002683	0.0353154	1	0	0
2013	600547	0.0834778	1	1	1
2013	601898	0.00154881	1	1	1
2013	601958	0.0722091	1	1	1
2013	600508	0.0485148	1	1	1
2013	600395	0.0355971	1	1	1
2013	600497	0.0314535	1	1	1
2013	000688	0.034296	1	1	1
2013	000937	0.0296276	1	1	1
2013	601857	0.00201641	1	1	1
2014	002155	0.132048	1	1	1
2014	000655	0.0736973	1	1	1
2014	600123	0.015192	1	1	1
2014	601808	0.11215	1	0	0
2014	600985	0.0134098	1	1	1
2014	601666	0.0629946	1	1	1
2014	300084	0.132712	1	0	0
2014	000758	0.100128	1	1	1
2014	600489	0.0425915	1	1	1
2014	601168	0.0409726	1	1	1
2014	600397	0.0607269	1	1	1
2014	600547	0.0420436	1	1	1
2014	000506	0.271831	1	0	0
2014	000923	0.0638527	1	0	0
2014	600259	0.0968828	1	1	1
2014	000968	0.193271	1	1	1
2014	300164	0.131449	1	0	0
2014	000552	0.119437	1	1	1
2014	601857	0.000257757	1	1	1
2014	600395	0.117197	1	1	1
2014	300191	0.227004	1	0	0
2014	603993	0.130953	1	1	1
2014	000426	0.136218	1	1	1
2014	601101	0.0330267	1	1	1
2014	600583	0.136698	1	0	0
2014	600348	0.0343317	1	1	1
2014	000688	0.0485658	1	1	1
2014	600971	0.0230277	1	1	1
2014	601898	0.0133689	1	1	1
2014	002207	0.20152	1	0	0
2014	601699	0.12081	1	1	1
2014	600121	0.189171	1	1	1
2014	601958	0.133438	1	1	1
2014	000975	0.0348657	1	1	1
2014	002683	0.141577	1	0	0
2014	600403	0.0108489	1	1	1
2014	601001	0.0701624	1	1	1
2014	000937	0.02428	1	1	1
2014	600497	0.0417402	1	1	1
2014	000693	0.105317	1	1	1
2014	600777	0.327983	1	0	0
2014	300157	0.0109931	1	0	0
2014	600256	0.0813463	1	1	1
2014	002629	0.324498	1	0	0
2014	000603	0.0993379	1	1	1
2014	600028	0.0154084	1	1	1
2014	600188	0.039064	1	1	1
2014	000983	0.0278117	1	1	1
2014	601899	0.0324431	1	1	1
2014	600338	0.100534	1	1	1
2014	600988	0.184765	1	1	1
2014	600711	0.0438356	1	1	1
2014	000762	0.268305	1	1	1
2014	601918	0.0175605	1	1	1
2014	002554	0.0454381	1	0	0
2014	600758	0.0399678	1	1	1
2014	600508	0.0236812	1	1	1
2014	601088	0.0253415	1	1	1
2014	002128	0.0301098	1	1	1
2015	000552	0.242784	1	1	1
2015	000923	0.019896	1	0	0
2015	601857	0.0938902	1	1	1
2015	601958	0.0707877	1	1	1
2015	300084	0.121276	1	0	0
2015	601699	0.160954	1	1	1
2015	002128	0.00978698	1	1	1
2015	600777	0.0657948	1	0	0
2015	601898	0.0593212	1	1	1
2015	000688	0.0226112	1	1	1
2015	600583	0.123425	1	0	0
2015	600489	0.0284505	1	1	1
2015	601969	0.0936195	1	1	1
2015	002629	0.271883	1	0	0
2015	601001	0.0343025	1	1	1
2015	000603	0.102231	1	1	1
2015	600397	0.0584423	1	1	1
2015	600871	0.134361	1	0	0
2015	000506	0.297537	1	1	1
2015	600403	0.0911896	1	1	1
2015	600497	0.0538659	1	1	1
2015	000937	0.0460344	1	1	1
2015	000426	0.136533	1	1	1
2015	601225	0.0343082	1	1	1
2015	000975	0.0357172	1	1	1
2015	002155	0.0825514	1	1	1
2015	601808	0.0615387	1	0	0
2015	600123	0.0288647	1	1	1
2015	600758	0.0589314	1	1	1
2015	600395	0.0383731	1	1	1
2015	300157	0.0310463	1	0	0
2015	600338	0.00813608	1	1	1
2015	300164	0.152172	1	0	0
2015	600711	0.0119233	1	1	1
2015	600256	0.0637337	1	1	1
2015	601899	0.0752143	1	1	1
2015	000758	0.100729	1	1	1
2015	600188	0.0728274	1	1	1
2015	601666	0.075579	1	1	1
2015	000762	0.114102	1	1	1
2015	601168	0.146473	1	1	1
2015	601101	0.0793062	1	1	1
2015	600028	0.0469226	1	1	1
2015	002554	0.000642292	1	0	0
2015	000655	0.0092732	1	1	1
2015	000983	0.0341679	1	1	1
2015	600547	0.10376	1	1	1
2015	601088	0.0397526	1	1	1
2015	600985	0.00825423	1	1	1
2015	600988	0.00342528	1	1	1
2015	002683	0.164275	1	0	0
2015	603993	0.10763	1	1	1
2015	002207	0.0156702	1	0	0
2015	300191	0.233157	1	0	0
2016	002683	0.184908	1	0	0
2016	601101	0.00467662	1	1	1
2016	600123	0.0545249	1	1	1
2016	000923	0.0120155	1	0	0
2016	000937	0.00596242	1	1	1
2016	000506	0.132511	1	1	1
2016	600188	0.0090209	1	1	1
2016	000975	0.00941954	1	1	1
2016	600028	0.0430696	1	1	1
2016	601088	0.075661	1	1	1
2016	600348	0.101496	1	1	1
2016	600711	0.214471	1	1	1
2016	000603	0.212648	1	1	1
2016	600256	0.130231	1	1	1
2016	601001	0.0429621	1	1	1
2016	000758	0.0328149	1	1	1
2016	600547	0.0279544	1	1	1
2016	601958	0.0698649	1	1	1
2016	601225	0.0621492	1	1	1
2016	600971	0.0726483	1	1	1
2016	600497	0.0923024	1	1	1
2016	300157	0.0131072	1	0	0
2016	601666	0.0603184	1	1	1
2016	601699	0.138432	1	1	1
2016	600338	0.0437186	1	1	1
2016	603993	0.145332	1	1	1
2016	601899	0.0552797	1	1	1
2016	000983	0.0102561	1	1	1
2016	601857	0.0959422	1	1	1
2016	601898	0.0436544	1	1	1
2016	300084	0.0395688	1	0	0
2016	601969	0.0716373	1	1	1
2016	601808	0.0868466	1	0	0
2016	601168	0.129124	1	1	1
2016	600489	0.0693956	1	1	1
2016	603979	0.226087	1	0	0
2016	600259	0.150203	1	1	1
2016	600758	0.121153	1	1	1
2016	002128	0.0344083	1	1	1
2016	600985	0.0265555	1	1	1
2008	600251	0.0359466	0	0	0
2008	000895	0.0116949	0	0	0
2008	600811	0.0320632	0	0	0
2008	600737	0.0902301	0	0	0
2008	600965	0.0555198	0	0	0
2008	000639	0.0117364	0	0	0
2008	000911	0.0137809	0	0	0
2008	002100	0.0522643	0	0	0
2008	000876	0.0225756	0	0	0
2008	600438	0.0070626	0	0	0
2008	000702	0.0272494	0	0	0
2009	600127	0.00381187	0	0	0
2009	000911	0.0313648	0	0	0
2009	600438	0.070928	0	0	0
2009	600811	0.0340315	0	0	0
2009	000895	0.0912212	0	0	0
2009	600965	0.0774984	0	0	0
2009	000529	0.0141536	0	0	0
2009	600251	0.0873236	0	0	0
2009	002220	0.0767595	0	0	0
2009	600737	0.0918758	0	0	0
2009	000876	0.038421	0	0	0
2009	000702	0.054862	0	0	0
2010	000529	0.305765	0	0	0
2010	600965	0.193365	0	0	0
2010	000876	0.0520303	0	0	0
2010	002220	0.262603	0	0	0
2010	000911	0.0966242	0	0	0
2010	600127	0.0056054	0	0	0
2010	002100	0.157024	0	0	0
2010	000702	0.168632	0	0	0
2010	600811	0.0286322	0	0	0
2010	002286	0.033885	0	0	0
2010	600438	0.0261268	0	0	0
2010	000895	0.00470094	0	0	0
2010	600737	0.0505133	0	0	0
2010	000639	0.0187683	0	0	0
2010	600251	0.102332	0	0	0
2011	600438	0.100804	0	0	0
2011	000529	0.14006	0	0	0
2011	002385	0.0563024	0	0	0
2011	300138	0.095513	0	0	0
2011	600965	0.156686	0	0	0
2011	000876	0.0442042	0	0	0
2011	000702	0.00163107	0	0	0
2011	600251	0.020737	0	0	0
2011	000895	0.0118267	0	0	0
2011	002220	0.00442907	0	0	0
2011	002515	0.116907	0	0	0
2011	300094	0.161872	0	0	0
2011	000639	0.171753	0	0	0
2011	002286	0.000543531	0	0	0
2011	600811	0.0234435	0	0	0
2011	002100	0.129657	0	0	0
2011	600737	0.0148169	0	0	0
2011	000911	0.163196	0	0	0
2012	600438	0.0497893	1	0	0
2012	000895	0.0569774	1	0	0
2012	002515	0.258989	1	0	0
2012	000702	0.0193498	1	0	0
2012	600811	0.0511299	1	0	0
2012	300175	0.10228	1	0	0
2012	300268	0.102621	1	0	0
2012	002385	0.0494142	1	0	0
2012	000911	0.0930868	1	0	0
2012	002582	0.100438	1	0	0
2012	002557	0.131285	1	0	0
2012	002286	0.184932	1	0	0
2012	000876	0.122555	1	0	0
2012	300138	0.0574851	1	0	0
2012	002548	0.109972	1	0	0
2012	002311	0.0421831	1	0	0
2012	600737	0.166775	1	0	0
2012	002100	0.0471226	1	0	0
2012	002220	0.235172	1	0	0
2012	600127	0.21542	1	0	0
2012	000639	0.101078	1	0	0
2012	600965	0.0301632	1	0	0
2012	002567	0.152619	1	0	0
2012	000048	0.37091	1	0	0
2012	600251	0.0969293	1	0	0
2012	000529	0.129456	1	0	0
2012	002604	0.351848	1	0	0
2013	002702	0.139888	1	0	0
2013	002220	0.0101257	1	0	0
2013	002286	0.0299194	1	0	0
2013	002695	0.135255	1	0	0
2013	000639	0.138811	1	0	0
2013	002567	0.11686	1	0	0
2013	600438	0.0808833	1	0	0
2013	000911	0.209869	1	0	0
2013	002330	0.0207779	1	0	0
2013	300094	0.170293	1	0	0
2013	000895	0.131837	1	0	0
2013	300138	0.118791	1	0	0
2013	002100	0.0344064	1	0	0
2013	002515	0.0127339	1	0	0
2013	002557	0.0940584	1	0	0
2013	000876	0.0867938	1	0	0
2013	002548	0.120818	1	0	0
2013	600251	0.156433	1	0	0
2013	600737	0.0528812	1	0	0
2013	002385	0.140653	1	0	0
2013	600965	0.0385856	1	0	0
2013	002311	0.0683568	1	0	0
2013	002582	0.142876	1	0	0
2013	002604	0.428533	1	0	0
2013	600127	0.0637617	1	0	0
2013	300175	0.0986379	1	0	0
2013	600811	0.020369	1	0	0
2013	000529	0.306274	1	0	0
2014	600811	0.0947686	1	0	0
2014	002311	0.151699	1	0	0
2014	000529	0.235258	1	0	0
2014	002515	0.0479693	1	0	0
2014	600737	3.74318e-05	1	0	0
2014	300268	0.0559617	1	0	0
2014	000895	0.0926567	1	0	0
2014	300175	0.0729231	1	0	0
2014	002548	0.0233404	1	0	0
2014	002695	0.0425229	1	0	0
2014	002286	0.00349586	1	0	0
2014	002567	0.127905	1	0	0
2014	002582	0.126251	1	0	0
2014	000048	0.147189	1	0	0
2014	000639	0.0773461	1	0	0
2014	300094	0.367642	1	0	0
2014	600438	0.0332933	1	0	0
2014	600251	0.170091	1	0	0
2014	002702	0.0463998	1	0	0
2014	002100	0.0853453	1	0	0
2014	600127	0.00558505	1	0	0
2014	000702	0.0355717	1	0	0
2014	002604	0.331319	1	0	0
2014	002330	0.00670552	1	0	0
2014	002385	0.0321862	1	0	0
2014	600965	0.0564849	1	0	0
2014	002557	0.104719	1	0	0
2014	000876	0.0773286	1	0	0
2014	002220	0.20614	1	0	0
2014	300138	0.251058	1	0	0
2015	000529	0.322201	1	0	0
2015	603609	0.00509902	1	0	0
2015	300175	0.0946642	1	0	0
2015	002582	0.317091	1	0	0
2015	600438	0.0761546	1	0	0
2015	300138	0.0678455	1	0	0
2015	000876	0.161741	1	0	0
2015	000911	0.0150038	1	0	0
2015	002100	0.020355	1	0	0
2015	000048	0.176629	1	0	0
2015	000639	0.0638711	1	0	0
2015	000895	0.140811	1	0	0
2015	002695	0.167265	1	0	0
2015	002567	0.101285	1	0	0
2015	002515	0.0134391	1	0	0
2015	002726	0.203257	1	0	0
2015	600251	0.150847	1	0	0
2015	600811	0.00542312	1	0	0
2015	300094	0.126295	1	0	0
2015	000702	0.0170704	1	0	0
2015	600737	0.040463	1	0	0
2015	002702	0.117315	1	0	0
2015	002220	0.0785328	1	0	0
2015	002604	0.12882	1	0	0
2015	002330	0.189887	1	0	0
2015	002548	0.127537	1	0	0
2015	002286	0.118633	1	0	0
2015	002557	0.116319	1	0	0
2015	002311	0.112979	1	0	0
2015	002385	0.052466	1	0	0
2016	002548	0.0812099	1	0	0
2016	002220	0.118571	1	0	0
2016	000911	0.0791924	1	0	0
2016	603609	0.0402966	1	0	0
2016	000876	0.00186495	1	0	0
2016	002695	0.0446652	1	0	0
2016	002604	0.0341121	1	0	0
2016	600251	0.0564132	1	0	0
2016	000895	0.0678564	1	0	0
2016	002567	0.0144033	1	0	0
2016	000639	0.0439461	1	0	0
2016	600811	0.0528473	1	0	0
2016	600438	0.0104167	1	0	0
2016	300094	0.166192	1	0	0
2016	002385	0.0334698	1	0	0
2008	600305	0.0314978	0	0	0
2008	600784	0.00900256	0	1	0
2008	600872	0.0102807	0	0	0
2008	600873	0.0203297	0	0	0
2008	600429	0.00395595	0	0	0
2008	600298	3.04645e-13	0	0	0
2008	600597	0.0700817	0	0	0
2008	600866	0.0119568	0	0	0
2008	002053	0.0518772	0	0	0
2009	600882	0.00816934	0	1	0
2009	600866	0.0278456	0	0	0
2009	002053	0.0702144	0	0	0
2009	600305	0.0123839	0	0	0
2009	600597	0.0583751	0	0	0
2009	600784	0.0321136	0	1	0
2009	600872	0.0235253	0	0	0
2009	600873	0.0152044	0	0	0
2009	002216	0.024144	0	0	0
2009	600298	0.0322075	0	0	0
2010	600298	0.0534781	0	0	0
2010	600866	0.0825154	0	0	0
2010	600872	0.0117456	0	0	0
2010	600186	0.026604	0	0	0
2010	600887	0.0397865	0	0	0
2010	600305	0.038481	0	0	0
2010	600873	0.00268698	0	0	0
2010	002053	0.0428946	0	0	0
2010	600597	0.0809036	0	0	0
2011	600887	0.0464775	0	0	0
2011	600298	0.0599009	0	0	0
2011	002481	0.0111319	0	0	0
2011	600305	0.0469401	0	0	0
2011	600872	0.150564	0	0	0
2011	300146	0.00482315	0	0	0
2011	600873	0.0431291	0	0	0
2011	002053	0.130134	0	1	0
2011	002507	0.0578004	0	0	0
2011	002329	0.0770245	0	0	0
2011	600073	0.00912044	0	0	0
2011	600597	0.0120185	0	0	0
2011	600429	0.138821	0	0	0
2011	002495	0.0204218	0	0	0
2011	600866	0.0313865	0	0	0
2012	600872	0.167018	1	0	0
2012	002507	0.0979298	1	0	0
2012	002570	0.0363967	1	0	0
2012	600305	0.213022	1	0	0
2012	600429	0.106208	1	0	0
2012	600887	0.102687	1	0	0
2012	002626	0.0268349	1	0	0
2012	000716	0.0186847	1	0	0
2012	002495	0.0863141	1	0	0
2012	002216	0.0425107	1	0	0
2012	600597	0.0400155	1	0	0
2012	600073	0.066241	1	0	0
2012	002053	0.0800452	1	1	1
2012	002597	0.099607	1	1	1
2012	002329	0.126265	1	0	0
2012	600882	0.172844	1	1	1
2012	600873	0.039666	1	0	0
2012	002481	0.0286374	1	0	0
2012	600298	0.00242309	1	0	0
2012	300146	0.0664303	1	0	0
2012	600784	0.14209	1	1	1
2012	600186	0.0476559	1	0	0
2013	002481	0.0624467	1	0	0
2013	600872	0.0578357	1	0	0
2013	000716	0.0106328	1	0	0
2013	002495	0.0919573	1	0	0
2013	002661	0.0958904	1	0	0
2013	600305	0.0685944	1	0	0
2013	600597	0.0232859	1	0	0
2013	600882	0.163346	1	1	1
2013	600873	0.069005	1	0	0
2013	002597	0.0338983	1	1	1
2013	002626	0.0741415	1	0	0
2013	300146	0.0164297	1	0	0
2013	002650	0.0605882	1	0	0
2013	600419	0.11149	1	1	1
2013	600298	0.0705958	1	0	0
2013	600866	0.11149	1	0	0
2013	600887	0.0127281	1	0	0
2013	002329	0.020532	1	0	0
2013	002216	0.00669395	1	0	0
2013	002570	0.139268	1	0	0
2013	600073	0.0735437	1	0	0
2013	002507	0.100118	1	0	0
2013	600784	0.0557921	1	1	1
2014	002495	0.119253	1	0	0
2014	002661	0.0132834	1	0	0
2014	600429	0.0356891	1	0	0
2014	600784	0.286456	1	0	0
2014	002507	0.0454312	1	0	0
2014	600887	0.121058	1	0	0
2014	300146	0.0395704	1	0	0
2014	600872	0.215812	1	0	0
2014	600597	0.0409963	1	0	0
2014	600873	0.0909724	1	0	0
2014	002481	0.233457	1	0	0
2014	002329	0.000522289	1	0	0
2014	600186	0.1153	1	0	0
2014	002597	0.166935	1	1	1
2014	600073	0.0255425	1	0	0
2014	000716	0.186379	1	0	0
2014	002626	0.0440151	1	0	0
2014	600305	0.102673	1	0	0
2014	600882	0.0114321	1	1	1
2014	002216	0.00850661	1	0	0
2014	002650	0.14984	1	0	0
2014	002053	0.12398	1	1	1
2014	600419	0.06843	1	0	0
2014	002570	0.0825588	1	0	0
2014	600298	0.0297466	1	0	0
2015	002216	0.104292	1	0	0
2015	600381	0.0014743	1	0	0
2015	002495	0.13528	1	0	0
2015	002507	0.117837	1	0	0
2015	600873	0.0398713	1	0	0
2015	002732	0.12392	1	0	0
2015	300146	0.165745	1	0	0
2015	300401	0.0583886	1	0	0
2015	002626	0.0174892	1	0	0
2015	600887	0.0887657	1	0	0
2015	600419	0.0974322	1	0	0
2015	600073	0.122266	1	0	0
2015	600429	0.199065	1	0	0
2015	600597	0.0905865	1	0	0
2015	603288	0.0526966	1	0	0
2015	002650	0.158926	1	0	0
2015	600305	0.0204108	1	0	0
2015	002661	0.134333	1	0	0
2015	600784	0.0936977	1	0	0
2015	002570	0.127444	1	0	0
2015	002481	0.0965226	1	0	0
2015	002329	0.0507188	1	0	0
2015	002597	0.200394	1	1	1
2015	600872	0.268408	1	0	0
2015	002719	0.209267	1	0	0
2015	600298	0.103105	1	0	0
2015	000716	0.0556411	1	0	0
2015	600882	0.0494353	1	1	1
2015	002053	0.186859	1	1	1
2016	600882	0.275912	1	0	0
2016	600073	0.0673244	1	0	0
2016	002329	0.0675459	1	0	0
2016	002597	0.0908062	1	1	1
2016	600305	0.0261046	1	0	0
2016	002495	0.0979478	1	0	0
2016	002626	0.0486961	1	0	0
2016	600873	0.0343981	1	0	0
2016	600298	0.0448983	1	0	0
2016	300401	0.0391086	1	0	0
2016	002053	0.060643	1	0	0
2016	600784	0.117855	1	0	0
2016	300146	0.139215	1	0	0
2016	600597	0.00269666	1	0	0
2016	603299	0.00936599	1	1	1
2016	002732	0.0429329	1	0	0
2016	600872	0.263118	1	0	0
2016	000716	0.01162	1	0	0
2008	000858	0.091499	0	0	0
2008	000568	0.132424	0	0	0
2008	600519	0.0705562	0	0	0
2008	600616	0.0620921	0	0	0
2008	000929	0.0736546	0	0	0
2008	000596	0.0015617	0	0	0
2008	600132	0.058463	0	0	0
2008	600059	0.119621	0	0	0
2008	600702	0.0568857	0	0	0
2008	600962	0.168691	0	0	0
2008	000799	0.108663	0	0	0
2008	000729	0.0767292	0	0	0
2008	600600	0.0562022	0	0	0
2008	600238	0.118312	0	0	0
2008	600779	0.108301	0	0	0
2008	600197	0.0184286	0	0	0
2008	000860	0.0150187	0	0	0
2008	000848	0.0800191	0	0	0
2008	600809	0.130103	0	0	0
2008	600543	0.0266529	0	0	0
2008	600300	0.20847	0	0	0
2008	600559	0.00747718	0	0	0
2008	600573	0.0788434	0	0	0
2008	600696	0.0425856	0	0	0
2008	600189	0.10126	0	0	0
2009	000929	0.229771	0	0	0
2009	000729	0.110752	0	0	0
2009	600543	0.0889712	0	0	0
2009	000568	0.08022	0	0	0
2009	600616	0.140708	0	0	0
2009	000799	0.0141297	0	0	0
2009	600600	0.0438932	0	0	0
2009	600696	0.270756	0	0	0
2009	600779	0.126583	0	0	0
2009	600238	0.0806976	0	0	0
2009	600809	0.0589684	0	0	0
2009	600519	0.084274	0	0	0
2009	600559	0.0924002	0	0	0
2009	600197	0.0495182	0	0	0
2009	600702	0.0383974	0	0	0
2009	600059	0.0512812	0	0	0
2009	000860	0.0819854	0	0	0
2009	600132	0.029519	0	0	0
2009	000848	0.0326017	0	0	0
2009	600300	0.148637	0	0	0
2009	000858	0.111845	0	0	0
2009	000596	0.0265004	0	0	0
2009	600573	0.1275	0	0	0
2009	600189	0.0623569	0	0	0
2009	600962	0.0490382	0	0	0
2009	600199	0.075192	0	0	0
2010	002304	0.0823224	0	0	0
2010	600600	0.126948	0	0	0
2010	600573	0.125613	0	0	0
2010	600519	0.0629429	0	0	0
2010	000568	0.187793	0	0	0
2010	600189	0.183825	0	0	0
2010	000929	0.0622363	0	0	0
2010	600559	0.155094	0	0	0
2010	600809	0.199385	0	0	0
2010	000858	0.0228758	0	0	0
2010	600059	0.10729	0	0	0
2010	600702	0.00201797	0	0	0
2010	000596	0.0733473	0	0	0
2010	600238	0.219056	0	0	0
2010	600132	0.0170363	0	0	0
2010	600197	0.0671988	0	0	0
2010	000848	0.0643841	0	0	0
2010	600300	0.203933	0	0	0
2010	600696	0.120505	0	0	0
2010	600543	0.00224526	0	0	0
2010	600616	0.05745	0	0	0
2010	600199	0.248663	0	0	0
2010	000799	0.0853486	0	0	0
2010	000860	0.0210183	0	0	0
2010	000729	0.0400235	0	0	0
2011	000858	0.18145	0	0	0
2011	000848	0.225548	0	0	0
2011	600559	0.0832994	0	0	0
2011	600197	0.0470815	0	0	0
2011	600696	0.23005	0	0	0
2011	002461	0.0710152	0	0	0
2011	600809	0.0391088	0	0	0
2011	000860	0.0287937	0	0	0
2011	600132	0.102981	0	0	0
2011	600189	0.101798	0	0	0
2011	000729	0.0689881	0	0	0
2011	000596	0.199236	0	0	0
2011	600059	0.117409	0	0	0
2011	600702	0.00858053	0	0	0
2011	600199	0.113927	0	0	0
2011	000568	0.171155	0	0	0
2011	600962	0.0933484	0	0	0
2011	000799	0.0475516	0	0	0
2011	600300	0.0511283	0	0	0
2011	600616	0.0914118	0	0	0
2011	600573	0.167982	0	0	0
2011	002304	0.0261178	0	0	0
2011	600519	0.0928033	0	0	0
2011	600238	0.133023	0	0	0
2011	600543	0.0617595	0	0	0
2011	600600	0.0217717	0	0	0
2012	600559	0.149894	1	0	0
2012	600197	0.0265344	1	0	0
2012	600059	0.0435945	1	0	0
2012	000929	0.0582215	1	0	0
2012	600809	0.00922097	1	0	0
2012	002461	0.0666755	1	0	0
2012	000568	0.143613	1	0	0
2012	000799	0.0585609	1	0	0
2012	600519	0.224967	1	0	0
2012	000858	0.203608	1	0	0
2012	002568	0.134643	1	1	1
2012	600084	0.152958	1	0	0
2012	600238	0.231827	1	0	0
2012	600189	0.232096	1	0	0
2012	600199	0.0257961	1	0	0
2012	600543	0.0084069	1	0	0
2012	000729	0.0683433	1	0	0
2012	000860	0.035934	1	0	0
2012	000596	0.155397	1	0	0
2012	000848	0.122458	1	0	0
2012	002646	0.00403163	1	0	0
2012	600702	0.0989639	1	0	0
2012	600696	0.00021734	1	0	0
2012	600779	0.213304	1	0	0
2012	600600	0.113807	1	0	0
2012	600962	0.0244051	1	0	0
2012	002304	0.0142838	1	0	0
2012	600616	0.133524	1	0	0
2012	600573	0.0949537	1	0	0
2012	600300	0.027832	1	0	0
2012	600132	0.225692	1	0	0
2013	002461	0.0540239	1	0	0
2013	000869	0.0140683	1	0	0
2013	600189	0.125418	1	0	0
2013	002646	0.0588121	1	0	0
2013	002568	0.218276	1	1	1
2013	000799	0.094312	1	0	0
2013	000858	0.0682851	1	0	0
2013	000568	0.0921828	1	0	0
2013	600084	0.0345773	1	0	0
2013	600573	0.100644	1	0	0
2013	600962	0.0167999	1	0	0
2013	600809	0.140843	1	0	0
2013	000729	0.0594004	1	0	0
2013	600702	0.123415	1	0	0
2013	600559	0.102391	1	0	0
2013	600300	0.0673489	1	0	0
2013	600779	0.13124	1	0	0
2013	000929	0.12862	1	0	0
2013	600199	0.19297	1	0	0
2013	000848	0.249701	1	0	0
2013	600238	0.0408277	1	0	0
2013	600519	0.14294	1	0	0
2013	002304	0.0746941	1	0	0
2013	600197	0.236066	1	0	0
2013	600616	0.19448	1	0	0
2013	600696	0.152275	1	0	0
2013	600132	0.186431	1	0	0
2013	000596	0.059969	1	0	0
2013	000860	0.0745967	1	0	0
2013	600600	0.280247	1	0	0
2013	600543	0.021899	1	0	0
2013	600059	0.113135	1	0	0
2014	600702	0.0661725	1	0	0
2014	000729	0.118953	1	0	0
2014	000858	0.0296744	1	0	0
2014	600197	0.0780505	1	0	0
2014	000596	0.0678448	1	0	0
2014	002461	0.0192674	1	0	0
2014	600543	0.159822	1	0	0
2014	600084	0.00167551	1	0	0
2014	600600	0.26971	1	0	0
2014	000848	0.0559602	1	0	0
2014	002568	0.155989	1	1	1
2014	600132	0.0196313	1	0	0
2014	600059	0.0917406	1	0	0
2014	000929	0.126941	1	0	0
2014	600809	0.0899748	1	0	0
2014	000869	0.101632	1	0	0
2014	600616	0.20939	1	0	0
2014	600189	0.0616948	1	0	0
2014	600573	0.0901248	1	0	0
2014	002304	0.0343991	1	0	0
2014	000568	0.0413426	1	0	0
2014	600559	0.0690091	1	0	0
2014	600519	0.178357	1	0	0
2014	002646	0.0443107	1	0	0
2014	600300	0.156294	1	0	0
2014	600696	0.0563365	1	0	0
2014	600238	0.2005	1	0	0
2014	600199	0.14423	1	0	0
2014	000860	0.0438341	1	0	0
2015	600238	0.0747751	1	0	0
2015	600809	0.012741	1	0	0
2015	600600	0.317257	1	0	0
2015	000858	0.0236939	1	0	0
2015	000568	0.0621399	1	0	0
2015	000848	0.0419443	1	0	0
2015	600519	0.0493276	1	0	0
2015	600300	0.0789613	1	0	0
2015	002646	0.0245168	1	0	0
2015	600199	0.085662	1	0	0
2015	002304	0.132979	1	0	0
2015	600197	0.0362985	1	0	0
2015	000869	0.0538829	1	0	0
2015	000729	0.141974	1	0	0
2015	600616	0.121972	1	0	0
2015	600559	0.129536	1	0	0
2015	603369	0.153082	1	0	0
2015	601579	0.0311445	1	0	0
2015	600084	0.00115942	1	0	0
2015	000860	0.0825865	1	0	0
2015	002568	0.00684987	1	1	1
2015	600132	0.00333553	1	0	0
2015	000596	0.089381	1	0	0
2015	002461	0.0653363	1	0	0
2015	600059	0.178676	1	0	0
2015	600189	0.0142168	1	0	0
2015	600573	0.231709	1	0	0
2015	600543	0.134453	1	0	0
2015	000929	0.313438	1	0	0
2015	600702	0.0653302	1	0	0
2016	600702	0.132797	1	0	0
2016	600300	0.103966	1	0	0
2016	000869	0.0841812	1	0	0
2016	000860	0.0344917	1	0	0
2016	600189	0.0993638	1	0	0
2016	600084	0.283926	1	0	0
2016	600600	0.348148	1	0	0
2008	600689	0.0589042	0	0	0
2008	000982	0.0143028	0	1	0
2008	000850	0.0327946	0	1	0
2008	002070	0.0188189	0	1	0
2008	002087	0.0515395	0	1	0
2008	002083	0.0964128	0	1	0
2008	000726	0.0376636	0	1	0
2008	002144	0.0349824	0	1	0
2008	600493	0.0169365	0	1	0
2008	600630	0.163781	0	1	0
2008	600156	0.0281313	0	1	0
2008	002193	0.052344	0	1	0
2008	002042	0.0302682	0	1	0
2008	600626	0.0909873	0	1	0
2008	600220	0.00765403	0	1	0
2008	600987	0.012679	0	1	0
2008	600448	0.00192439	0	1	0
2009	600156	0.154343	0	1	0
2009	002144	0.099362	0	1	0
2009	600689	0.0932465	0	0	0
2009	000982	0.146225	0	1	0
2009	600987	0.0834251	0	1	0
2009	000850	0.0203087	0	1	0
2009	600232	0.00351509	0	1	0
2009	002042	0.00434054	0	1	0
2009	002193	0.01005	0	1	0
2009	000726	0.0931879	0	1	0
2009	002070	0.0768829	0	1	0
2009	600220	0.055704	0	1	0
2009	002087	0.0075295	0	1	0
2009	002083	0.0762633	0	1	0
2009	600626	0.213172	0	1	0
2009	600630	0.107595	0	1	0
2009	600493	0.00620054	0	1	0
2010	600156	0.126984	0	1	0
2010	000850	0.0655524	0	1	0
2010	002083	0.0637488	0	1	0
2010	002193	0.092909	0	1	0
2010	002070	0.027352	0	1	0
2010	600220	0.0940794	0	1	0
2010	002087	0.0103643	0	1	0
2010	002042	0.0121044	0	1	0
2010	600630	0.138789	0	1	0
2010	000982	0.101265	0	1	0
2010	002293	0.0104036	0	1	0
2010	600448	0.0877375	0	1	0
2010	002144	0.0658147	0	1	0
2010	002327	0.0260665	0	1	0
2010	600689	0.00714499	0	0	0
2010	600232	0.0579733	0	1	0
2010	600626	0.172986	0	0	0
2010	000726	0.105248	0	1	0
2010	600493	0.00630457	0	1	0
2011	002293	0.0168443	0	1	0
2011	002042	0.0716247	0	1	0
2011	002397	0.0463022	0	1	0
2011	002516	0.0384068	0	1	0
2011	600626	0.209485	0	0	0
2011	002070	0.0575072	0	1	0
2011	600220	0.0904669	0	1	0
2011	600232	0.0791747	0	1	0
2011	000850	0.0296184	0	1	0
2011	000726	0.0990549	0	1	0
2011	002193	0.0138202	0	1	0
2011	600448	0.0398705	0	1	0
2011	600493	0.00573109	0	1	0
2011	002394	0.00565291	0	1	0
2011	002144	0.0935665	0	1	0
2011	000982	0.0489774	0	1	0
2011	600630	0.155019	0	1	0
2011	002087	0.00756452	0	1	0
2011	002083	0.0129317	0	1	0
2011	002327	0.039361	0	1	0
2011	600689	0.0835942	0	0	0
2011	600156	0.0773266	0	1	0
2012	002042	0.111241	1	1	1
2012	002293	0.0375201	1	1	1
2012	002144	0.0121447	1	1	1
2012	300163	0.0399512	1	0	0
2012	600630	0.136614	1	1	1
2012	600156	0.0780065	1	1	1
2012	600232	0.129904	1	1	1
2012	002394	0.0797892	1	1	1
2012	002083	0.0375563	1	1	1
2012	600987	0.0430273	1	1	1
2012	002516	0.0165365	1	1	1
2012	000726	0.0336595	1	1	1
2012	002397	0.0465034	1	1	1
2012	000982	0.0396075	1	1	1
2012	002087	0.0368325	1	1	1
2012	600493	0.00635113	1	1	1
2012	000850	0.0486025	1	1	1
2012	601599	0.0427802	1	1	1
2012	002070	0.115737	1	1	1
2012	002193	0.0116607	1	1	1
2012	600626	0.268984	1	0	0
2012	002327	0.0485889	1	1	1
2012	600448	0.149427	1	1	1
2013	002397	0.0237883	1	1	1
2013	600220	0.0658593	1	1	1
2013	600232	0.0523947	1	1	1
2013	600630	0.117413	1	1	1
2013	002193	0.0614277	1	1	1
2013	000982	0.0123686	1	1	1
2013	600156	0.0759505	1	1	1
2013	002042	0.045626	1	1	1
2013	600448	0.172908	1	1	1
2013	600626	0.25905	1	0	0
2013	002394	0.0473574	1	1	1
2013	002293	0.0348672	1	1	1
2013	002144	0.0987624	1	1	1
2013	300163	0.0853688	1	0	0
2013	002327	0.0404188	1	1	1
2013	000726	0.00583841	1	1	1
2013	002516	0.154004	1	1	1
2013	002070	0.0454044	1	1	1
2013	601599	0.0296446	1	1	1
2013	600987	0.0511738	1	1	1
2013	002087	0.094319	1	1	1
2013	601339	0.085664	1	1	1
2013	002083	0.0824383	1	1	1
2013	000850	0.0133678	1	1	1
2013	600493	0.0294518	1	1	1
2014	002070	0.0824026	1	1	1
2014	600448	0.0686182	1	1	1
2014	002397	0.0198681	1	1	1
2014	601599	0.0292348	1	1	1
2014	601339	0.0253712	1	1	1
2014	300163	0.0387874	1	0	0
2014	002042	0.0791476	1	1	1
2014	002327	0.175628	1	1	1
2014	002293	0.0286581	1	1	1
2014	002087	0.0715419	1	1	1
2014	600626	0.128252	1	0	0
2014	002144	0.031221	1	1	1
2014	000955	0.0220412	1	1	1
2014	002193	0.0191227	1	1	1
2014	002083	0.0907906	1	1	1
2014	600987	0.0675364	1	1	1
2014	002516	0.0598806	1	1	1
2014	600493	0.0593924	1	1	1
2014	600232	0.00586466	1	1	1
2014	600630	0.0985333	1	1	1
2014	000850	0.0395482	1	1	1
2014	002394	0.151914	1	1	1
2014	000982	0.0531075	1	1	1
2014	600220	0.025728	1	1	1
2014	000726	0.0527663	1	1	1
2015	000850	0.00242356	1	1	1
2015	600156	0.0359159	1	1	1
2015	002397	0.0351113	1	1	1
2015	600493	0.00549673	1	1	1
2015	002087	0.0513971	1	1	1
2015	300163	0.0301003	1	0	0
2015	002193	0.0423512	1	1	1
2015	002327	0.112618	1	1	1
2015	600232	0.0285941	1	1	1
2015	600448	0.0977526	1	1	1
2015	002394	0.11177	1	1	1
2015	002083	0.0402837	1	1	1
2015	600626	0.117815	1	0	0
2015	002516	0.0781411	1	1	1
2015	600220	0.0977526	1	1	1
2015	002042	0.000369329	1	1	1
2015	601599	0.000857647	1	1	1
2015	600630	0.029445	1	1	1
2015	002293	0.00808	1	1	1
2015	600987	0.0148024	1	1	1
2015	002144	0.0394463	1	1	1
2015	601339	0.0536075	1	1	1
2015	000726	0.0108251	1	1	1
2015	603889	0.0594223	1	1	1
2016	002394	0.0321191	1	1	1
2016	002042	0.0528544	1	1	1
2016	603889	0.0569821	1	1	1
2016	002083	0.128626	1	1	1
2016	000955	0.0912613	1	1	1
2016	002087	0.0482684	1	1	1
2016	600220	0.017951	1	1	1
2016	002516	0.0202128	1	1	1
2016	000850	0.0979056	1	1	1
2016	603558	0.0789654	1	1	1
2016	600448	0.0541289	1	1	1
2016	601599	0.0529984	1	1	1
2016	002193	0.255901	1	1	1
2016	002397	0.0221151	1	1	1
2016	601339	0.0217183	1	1	1
2016	600626	0.0380313	1	0	0
2009	002029	0.0373617	0	0	0
2009	600398	0.0350684	0	1	0
2009	600137	0.0339188	0	0	0
2009	002003	0.0127666	0	0	0
2009	600400	0.0267741	0	0	0
2009	600177	0.012613	0	0	0
2009	600107	0.0339188	0	0	0
2010	002291	0.0705894	0	1	0
2010	002029	0.123727	0	0	0
2010	600137	0.0714786	0	0	0
2010	002154	0.176213	0	0	0
2010	600398	0.178138	0	1	0
2010	600107	0.000889158	0	0	0
2010	600400	0.100006	0	0	0
2010	600177	0.00476248	0	0	0
2010	002003	0.0198492	0	0	0
2011	002003	0.0571049	0	0	0
2011	600177	0.0376211	0	0	0
2011	002029	0.162372	0	0	0
2011	600400	0.0557409	0	0	0
2011	002486	0.0967619	0	1	0
2011	002503	0.0280261	0	0	0
2011	600107	0.0874095	0	0	0
2011	002291	0.145471	0	1	0
2011	002404	0.0517283	0	1	0
2011	002269	0.0825	0	0	0
2011	002154	0.149633	0	0	0
2011	600398	0.103763	0	1	0
2011	601718	0.195025	0	0	0
2011	600137	0.0874095	0	0	0
2012	002003	0.104364	1	0	0
2012	300005	0.000950896	1	0	0
2012	002269	0.232561	1	0	0
2012	600398	0.150675	1	0	0
2012	600400	0.265035	1	0	0
2012	002029	0.0423335	1	0	0
2012	002612	0.20252	1	0	0
2012	600137	0.120208	1	0	0
2012	601718	0.154853	1	0	0
2012	002291	0.126262	1	0	0
2012	002503	0.0284764	1	0	0
2012	002154	0.0485395	1	0	0
2012	002486	0.0673184	1	0	0
2012	600177	0.0741212	1	0	0
2012	002563	0.0336169	1	0	0
2012	601566	0.049511	1	0	0
2012	600107	0.24647	1	0	0
2012	002634	0.0929273	1	0	0
2012	002404	0.0485298	1	0	0
2013	600398	0.162909	1	0	0
2013	002154	0.00060957	1	0	0
2013	002291	0.112266	1	0	0
2013	601566	0.112606	1	0	0
2013	002404	0.0709017	1	0	0
2013	002029	0.0413887	1	0	0
2013	300005	0.000519872	1	0	0
2013	600177	0.138593	1	0	0
2013	601718	0.0336467	1	0	0
2013	002503	0.0897028	1	0	0
2013	600107	0.133687	1	0	0
2013	002563	0.0389089	1	0	0
2013	002634	0.0581485	1	0	0
2013	002269	0.145234	1	0	0
2013	002687	0.0955069	1	0	0
2013	600137	0.0214207	1	0	0
2013	600400	0.220079	1	0	0
2013	002612	0.0802791	1	0	0
2013	002486	0.104011	1	0	0
2013	002003	0.000599264	1	0	0
2014	002003	0.0586338	1	0	0
2014	300005	0.229996	1	0	0
2014	002486	0.0175726	1	0	0
2014	600400	0.0994063	1	0	0
2014	002612	0.147764	1	0	0
2014	600177	0.170863	1	0	0
2014	601566	0.257715	1	0	0
2014	002687	0.154379	1	0	0
2014	002029	0.00362707	1	0	0
2014	600398	0.00953542	1	0	0
2014	002563	0.0217714	1	0	0
2014	600107	0.177851	1	0	0
2014	002269	0.0631147	1	0	0
2014	002154	0.114322	1	0	0
2014	600137	0.177851	1	0	0
2014	002503	0.0498967	1	0	0
2014	002291	0.132642	1	0	0
2014	002404	0.0139216	1	0	0
2014	002634	0.098901	1	0	0
2014	601718	0.103025	1	0	0
2015	600107	0.0482361	1	0	0
2015	002269	0.117285	1	0	0
2015	002029	0.00896609	1	0	0
2015	002503	0.224227	1	0	0
2015	002291	0.215825	1	0	0
2015	300005	0.104098	1	0	0
2015	002612	0.0451264	1	0	0
2015	002563	0.134854	1	0	0
2015	002687	0.0816788	1	0	0
2015	601718	0.0472325	1	0	0
2015	600398	0.0657337	1	0	0
2015	002486	0.0537936	1	0	0
2015	600400	0.144561	1	0	0
2015	002003	0.0754367	1	0	0
2015	002404	0.0498061	1	0	0
2015	601566	0.00501606	1	0	0
2015	603518	0.0969198	1	0	0
2015	600177	0.110437	1	0	0
2015	002154	0.0392124	1	0	0
2015	002634	0.206987	1	0	0
2016	600400	0.0654894	1	0	0
2016	600398	0.0224747	1	0	0
2016	002486	0.0627396	1	0	0
2016	600107	0.122871	1	0	0
2016	600177	0.00909699	1	0	0
2016	002612	0.0175296	1	0	0
2016	603518	0.103388	1	0	0
2008	002012	0.0153227	0	1	0
2008	600308	0.0238615	0	1	0
2008	600103	0.0321807	0	1	0
2008	000488	0.0252545	0	1	0
2008	002078	0.00593085	0	1	0
2008	600069	0.0135558	0	1	0
2008	000815	0.00137933	0	1	0
2008	600963	0.00580756	0	1	0
2008	600356	0.00982929	0	1	0
2008	600966	0.00872431	0	1	0
2008	600567	0.00192292	0	1	0
2008	600235	0.00820822	0	1	0
2009	000488	0.0198754	0	1	0
2009	600567	0.0663163	0	1	0
2009	600356	0.00706853	0	1	0
2009	600966	0.00326188	0	1	0
2009	600235	0.00222947	0	1	0
2009	600963	0.0155797	0	1	0
2009	002228	0.0138549	0	1	0
2009	600069	0.0394603	0	1	0
2009	002012	0.035929	0	1	0
2009	600433	0.0125675	0	1	0
2009	600308	0.0185682	0	1	0
2009	000815	0.0610666	0	1	0
2009	002078	0.00173966	0	1	0
2009	002067	0.00456371	0	1	0
2010	600069	0.0944765	0	1	0
2010	002067	0.102344	0	1	0
2010	600433	0.0198518	0	1	0
2010	002012	0.0729704	0	1	0
2010	002228	0.0607072	0	1	0
2010	600308	0.0175628	0	1	0
2010	600103	0.0247549	0	1	0
2010	600235	0.0929898	0	1	0
2010	000488	0.106609	0	1	0
2010	600963	0.0291414	0	1	0
2010	600567	0.129003	0	1	0
2010	000815	0.0697216	0	1	0
2010	600966	0.0129335	0	1	0
2010	600356	0.13919	0	1	0
2010	002078	0.0539582	0	1	0
2011	600433	0.090437	0	1	0
2011	002228	0.0351301	0	1	0
2011	002067	0.0515212	0	1	0
2011	002012	0.0426782	0	1	0
2011	600308	0.0147778	0	1	0
2011	600567	0.0652704	0	1	0
2011	002521	0.0329496	0	1	0
2011	600356	0.028241	0	1	0
2011	002303	0.0316816	0	1	0
2011	600963	0.0129113	0	1	0
2011	002078	0.0915692	0	1	0
2011	600103	0.0342358	0	1	0
2011	600966	0.0508742	0	1	0
2011	600235	0.0137736	0	1	0
2011	002511	0.019257	0	1	0
2011	000488	0.0777424	0	1	0
2012	002067	0.0385062	1	1	1
2012	000488	0.0127595	1	1	1
2012	002511	0.0419541	1	1	1
2012	600235	0.0213485	1	1	1
2012	002565	0.0150855	1	1	1
2012	002303	0.028461	1	1	1
2012	600356	0.0380711	1	1	1
2012	600966	0.0545104	1	1	1
2012	002228	0.0523412	1	1	1
2012	600963	0.0687701	1	1	1
2012	002078	0.0250982	1	1	1
2012	600069	0.0859279	1	1	1
2012	600308	0.00263428	1	1	1
2012	002521	0.0313369	1	1	1
2012	002012	0.0211116	1	1	1
2012	600433	0.0569033	1	1	1
2013	600567	0.0314794	1	1	1
2013	002511	0.0064061	1	1	1
2013	002565	0.00353477	1	1	1
2013	600103	0.014037	1	1	1
2013	600963	0.00627321	1	1	1
2013	000488	0.0708712	1	1	1
2013	002228	0.0510755	1	1	1
2013	600308	0.00274673	1	1	1
2013	002012	0.0588912	1	1	1
2013	600433	0.032357	1	1	1
2013	002303	0.0681263	1	1	1
2013	600356	0.0350482	1	1	1
2013	002078	0.061405	1	1	1
2013	002067	0.0322878	1	1	1
2013	600235	0.0196722	1	1	1
2013	600966	0.0791377	1	1	1
2013	002521	0.0336474	1	1	1
2014	600433	0.0329341	1	1	1
2014	002228	0.020374	1	1	1
2014	600308	0.0257206	1	1	1
2014	002511	0.0235367	1	1	1
2014	002067	0.0282868	1	1	1
2014	002521	0.0901616	1	1	1
2014	600235	0.0401503	1	1	1
2014	600356	0.00432077	1	1	1
2014	002303	0.120737	1	1	1
2014	600103	0.0647779	1	1	1
2014	002078	0.0281401	1	1	1
2014	000488	0.00907565	1	1	1
2014	002012	0.0805095	1	1	1
2014	600567	0.00199309	1	1	1
2014	600966	0.0197027	1	1	1
2014	600963	0.0649935	1	1	1
2014	002565	0.00714741	1	1	1
2015	002511	0.0252118	1	1	1
2015	600235	0.022714	1	1	1
2015	002078	0.00677841	1	1	1
2015	600308	0.00191888	1	1	1
2015	600433	0.0773045	1	1	1
2015	002012	0.00803374	1	1	1
2015	002565	0.0621061	1	1	1
2015	000488	0.0465462	1	1	1
2015	002521	0.0764221	1	1	1
2015	002067	0.0343692	1	1	1
2015	600966	0.00324997	1	1	1
2015	002303	0.0997209	1	1	1
2015	002228	0.00783808	1	1	1
2015	600567	0.0136457	1	1	1
2015	600963	0.0391672	1	1	1
2015	600356	0.0492957	1	1	1
2016	600103	0.00399067	1	1	1
2016	002078	0.00583084	1	1	1
2016	600356	0.0153903	1	1	1
2016	600235	0.114995	1	1	1
2016	600793	0.00058409	1	1	1
2016	600567	0.0595488	1	1	1
2016	600308	0.0111919	1	1	1
2016	002067	0.0831318	1	1	1
2016	600963	0.0809558	1	1	1
2016	600966	0.0362234	1	1	1
2016	002303	0.174861	1	1	1
2016	000488	0.0230351	1	1	1
2016	002292	0.0483215	1	0	0
2016	002301	0.0175828	1	0	0
2008	600688	2.1011e-14	0	1	0
2008	000637	7.9714e-14	0	1	0
2008	000698	4.06619e-14	0	1	0
2008	000723	1.8735e-14	0	1	0
2008	600725	1.4877e-14	0	1	0
2008	600997	2.4869e-14	0	1	0
2009	000723	3.73568e-11	0	1	0
2009	000698	3.72467e-11	0	1	0
2009	600688	3.84084e-11	0	1	0
2009	000637	3.61915e-11	0	1	0
2009	600997	3.81739e-11	0	1	0
2009	600725	3.6593e-11	0	1	0
2010	000637	6.87894e-13	0	1	0
2010	000723	4.75175e-13	0	1	0
2010	000819	4.62741e-13	0	1	0
2010	600688	5.97744e-13	0	1	0
2010	000698	4.84057e-13	0	1	0
2010	000059	4.57856e-13	0	1	0
2010	600997	4.28102e-13	0	1	0
2010	600725	4.72511e-13	0	1	0
2011	000637	0.0417644	0	1	0
2011	000723	0.130246	0	1	0
2011	600688	0.0560711	0	1	0
2011	600997	0.0636539	0	1	0
2011	000059	0.0584142	0	1	0
2011	600725	0.0195553	0	1	0
2011	600792	0.00499063	0	1	0
2011	600740	0.0485542	0	1	0
2011	000698	0.0866821	0	1	0
2012	600725	0.00440483	1	1	1
2012	600997	0.0229241	1	1	1
2012	000059	0.0541683	1	1	1
2012	600688	0.0422595	1	1	1
2012	000723	0.0332177	1	1	1
2012	601011	0.0310795	1	1	1
2012	600740	0.00536572	1	1	1
2012	000637	0.0216345	1	1	1
2013	000723	0.00359584	1	1	1
2013	601011	0.0170582	1	1	1
2013	000637	0.00330255	1	1	1
2013	600997	0.00667058	1	1	1
2013	600792	3.55503e-05	1	1	1
2013	600740	0.00249318	1	1	1
2013	600688	0.00626297	1	1	1
2013	000698	0.0229763	1	1	1
2013	000819	0.000114323	1	1	1
2013	600725	0.00346047	1	1	1
2014	000637	0.0509954	1	1	1
2014	601011	0.147752	1	1	1
2014	000819	0.0473336	1	1	1
2014	000723	0.0344594	1	1	1
2014	000698	0.0704999	1	1	1
2014	600792	0.0788223	1	1	1
2014	600688	0.0312982	1	1	1
2014	600740	0.118024	1	1	1
2014	600997	0.109631	1	1	1
2015	000698	8.3773e-12	1	1	1
2015	600997	1.97176e-11	1	1	1
2015	000723	7.70228e-12	1	1	1
2015	600688	1.92273e-11	1	1	1
2015	000819	1.78701e-11	1	1	1
2015	000637	3.35589e-11	1	1	1
2015	601011	1.53833e-11	1	1	1
2015	601015	6.29541e-12	1	1	1
2016	000059	0.0295377	1	1	1
2016	000723	0.0310996	1	1	1
2016	600740	0.028772	1	1	1
2016	000698	0.00401902	1	1	1
2016	600997	0.0424436	1	1	1
2016	601015	0.090688	1	1	1
2016	601011	0.0048819	1	1	1
2008	000822	0.00388273	0	1	0
2008	002094	0.0594784	0	0	0
2008	002037	0.0558894	0	1	0
2008	600596	0.0303723	0	1	0
2008	000565	0.00614068	0	1	0
2008	000510	0.0554453	0	1	0
2008	000920	0.0216016	0	0	0
2008	600618	0.00336398	0	1	0
2008	000912	0.0358944	0	1	0
2008	600409	0.11343	0	1	0
2008	600426	0.0563512	0	1	0
2008	002165	0.00486764	0	1	0
2008	600075	0.00646907	0	0	0
2008	002092	0.0257781	0	1	0
2008	002004	0.00715605	0	0	0
2008	000707	0.0687934	0	1	0
2008	600844	0.0140145	0	1	0
2008	600389	0.0302426	0	1	0
2008	002068	0.0154985	0	1	0
2008	000881	0.0393018	0	0	0
2008	600273	0.0438799	0	1	0
2008	600096	0.0232001	0	1	0
2008	002109	0.0516533	0	1	0
2008	002170	0.142969	0	1	0
2008	000422	0.038983	0	1	0
2008	600470	0.00108179	0	1	0
2008	600135	0.0617815	0	1	0
2008	600352	0.029175	0	1	0
2008	600486	0.131124	0	1	0
2008	600319	0.0446264	0	1	0
2008	600367	0.03664	0	1	0
2008	600230	0.0162622	0	1	0
2008	600141	0.108585	0	1	0
2008	000635	0.00220272	0	1	0
2008	600315	0.0273829	0	1	0
2008	002054	0.0777729	0	1	0
2008	600370	0.0127226	0	1	0
2008	600731	0.0562835	0	1	0
2008	600160	0.08309	0	1	0
2008	000830	0.0569688	0	1	0
2008	000683	0.0304776	0	1	0
2008	002096	0.118121	0	1	0
2008	000545	0.0984246	0	0	0
2008	600423	0.0766549	0	1	0
2008	600165	0.0707495	0	0	0
2008	000930	0.0853889	0	0	0
2008	600309	0.0889899	0	1	0
2008	000553	0.0737548	0	1	0
2008	600623	0.143105	0	1	0
2008	000792	0.0424455	0	1	0
2008	600500	0.0855501	0	0	0
2009	000683	0.12002	0	1	0
2009	000565	0.0109554	0	1	0
2009	002125	0.00490616	0	1	0
2009	002215	0.129758	0	1	0
2009	000422	0.086663	0	1	0
2009	600470	0.0118683	0	1	0
2009	600230	0.155033	0	1	0
2009	002094	0.0956387	0	0	0
2009	002274	0.0305846	0	1	0
2009	002096	0.116504	0	1	0
2009	002250	0.0753875	0	1	0
2009	000830	0.0147902	0	1	0
2009	600135	0.123145	0	1	0
2009	002092	0.0589028	0	1	0
2009	600319	0.125777	0	1	0
2009	002004	0.0287638	0	0	0
2009	000881	0.0234829	0	0	0
2009	000707	0.110083	0	1	0
2009	002226	0.181802	0	1	0
2009	600309	0.00681038	0	1	0
2009	002258	0.158163	0	1	0
2009	600165	0.0798858	0	0	0
2009	600500	0.0240021	0	0	0
2009	600249	0.0570817	0	1	0
2009	600486	0.293845	0	1	0
2009	002054	0.129031	0	1	0
2009	000578	0.0421555	0	1	0
2009	600160	0.0439444	0	1	0
2009	000893	0.0312941	0	0	0
2009	600409	0.092897	0	1	0
2009	002165	0.118625	0	1	0
2009	600075	0.157033	0	1	0
2009	002068	0.00224444	0	1	0
2009	000635	0.0104874	0	1	0
2009	600423	0.00796847	0	1	0
2009	000930	0.0790943	0	0	0
2009	600596	0.158959	0	1	0
2009	600352	0.0824892	0	1	0
2009	600623	0.0500788	0	1	0
2009	000731	0.0889986	0	1	0
2009	000920	0.0303073	0	0	0
2009	000553	0.00382755	0	1	0
2009	600315	4.60413e-05	0	1	0
2009	002109	0.0669966	0	1	0
2009	600370	0.0148209	0	1	0
2009	600277	0.0122374	0	1	0
2009	600378	0.146257	0	1	0
2009	000792	0.160469	0	1	0
2009	600328	0.0424608	0	1	0
2009	600141	0.131039	0	1	0
2009	002037	0.091583	0	1	0
2009	002057	0.149351	0	1	0
2009	600618	0.0963525	0	1	0
2009	600746	0.0368132	0	1	0
2009	600731	0.0740803	0	1	0
2009	600367	0.0729799	0	1	0
2009	600796	0.0247415	0	0	0
2009	600426	0.103388	0	1	0
2009	600096	0.108982	0	1	0
2009	000912	0.103524	0	1	0
2009	600389	0.0047668	0	1	0
2009	002170	0.189202	0	1	0
2009	000510	0.0787356	0	1	0
2010	600135	0.059535	0	1	0
2010	600230	0.0165133	0	1	0
2010	002226	0.0379939	0	1	0
2010	000707	0.140832	0	1	0
2010	600596	0.0339791	0	1	0
2010	600352	0.127196	0	1	0
2010	002246	0.145691	0	1	0
2010	600378	0.0711308	0	1	0
2010	600315	0.0263804	0	1	0
2010	002094	0.0891525	0	0	0
2010	000683	0.0472266	0	1	0
2010	002004	0.0094818	0	0	0
2010	002165	0.122558	0	1	0
2010	000920	0.00766536	0	0	0
2010	000635	0.0148437	0	1	0
2010	600618	0.0965936	0	1	0
2010	600796	0.00979758	0	0	0
2010	000990	0.0674516	0	0	0
2010	002125	0.0460856	0	1	0
2010	600470	0.163335	0	1	0
2010	002057	0.236378	0	1	0
2010	000422	0.129067	0	1	0
2010	000731	0.00878655	0	1	0
2010	600486	0.160002	0	1	0
2010	600409	0.0223682	0	1	0
2010	000565	0.154513	0	1	0
2010	002215	0.140815	0	1	0
2010	002096	0.170719	0	1	0
2010	002037	0.00872825	0	1	0
2010	000553	0.117794	0	1	0
2010	002250	0.0287199	0	1	0
2010	600370	0.069509	0	1	0
2010	000881	0.0667109	0	0	0
2010	002109	0.176479	0	1	0
2010	300019	0.0839538	0	1	0
2010	000578	0.0615449	0	1	0
2010	600746	0.125174	0	1	0
2010	002319	0.1066	0	1	0
2010	600141	0.141101	0	1	0
2010	600500	0.211987	0	0	0
2010	000893	0.613915	0	0	0
2010	600249	0.158496	0	1	0
2010	600367	0.0696799	0	1	0
2010	000822	0.0557556	0	1	0
2010	002258	0.0697598	0	1	0
2010	002274	0.0410532	0	1	0
2010	600160	0.0152321	0	1	0
2010	600423	0.0739965	0	1	0
2010	002092	0.304351	0	1	0
2010	000912	0.206445	0	1	0
2010	000830	0.0926838	0	1	0
2010	002312	0.195772	0	0	0
2010	600426	0.0793518	0	1	0
2010	600319	0.0367191	0	1	0
2010	002054	0.0989022	0	1	0
2010	000792	0.225057	0	1	0
2010	600731	0.0230783	0	1	0
2010	600309	1.16311e-05	0	1	0
2010	600096	0.100834	0	1	0
2010	600389	0.00375093	0	1	0
2010	600277	0.0184638	0	1	0
2010	600623	0.110486	0	1	0
2010	002170	0.17552	0	1	0
2010	600328	0.0717505	0	1	0
2010	000510	0.270028	0	1	0
2010	600844	0.0254678	0	1	0
2010	600273	0.0615369	0	1	0
2010	002326	0.191758	0	1	0
2010	600075	0.131054	0	1	0
2011	002094	0.25306	0	0	0
2011	600328	0.0500841	0	1	0
2011	002408	0.114985	0	1	0
2011	300067	0.0502449	0	1	0
2011	600249	0.156017	0	1	0
2011	600731	0.0694304	0	1	0
2011	600389	0.23607	0	1	0
2011	002476	0.124266	0	1	0
2011	600618	0.0148842	0	1	0
2011	002068	0.0287998	0	1	0
2011	002258	0.0682065	0	1	0
2011	000985	0.0282406	0	1	0
2011	002398	0.0580454	0	0	0
2011	600315	0.0842179	0	1	0
2011	600075	0.0898175	0	1	0
2011	600309	0.0791478	0	1	0
2011	002170	0.0835315	0	1	0
2011	002136	0.173181	0	1	0
2011	002215	0.0787654	0	1	0
2011	002469	0.142033	0	0	0
2011	002341	0.0504198	0	1	0
2011	600367	0.133387	0	1	0
2011	600409	0.0429656	0	1	0
2011	600714	0.0138502	0	1	0
2011	002513	0.142392	0	1	0
2011	300037	0.0844855	0	1	0
2011	002360	0.0187749	0	1	0
2011	600470	0.0500522	0	1	0
2011	300109	0.0561801	0	1	0
2011	000683	0.00879222	0	1	0
2011	002165	0.150838	0	1	0
2011	300135	0.00437937	0	1	0
2011	002109	0.0223795	0	1	0
2011	300082	0.0134765	0	1	0
2011	002326	0.0673675	0	1	0
2011	000422	0.0674519	0	1	0
2011	000553	0.0606058	0	1	0
2011	002092	0.02618	0	1	0
2011	002440	0.159411	0	1	0
2011	002407	0.0415478	0	1	0
2011	600273	0.205733	0	1	0
2011	600160	0.106046	0	1	0
2011	300072	0.0844156	0	1	0
2011	002057	0.197561	0	1	0
2011	002409	0.143471	0	1	0
2011	600796	0.0760243	0	0	0
2011	600486	0.192874	0	1	0
2011	300019	0.0712485	0	1	0
2011	600096	0.0651161	0	1	0
2011	002455	0.0322233	0	1	0
2011	601678	0.053269	0	0	0
2011	600352	0.0375565	0	1	0
2011	300107	0.14837	0	1	0
2011	002125	0.0703799	0	1	0
2011	600370	0.120114	0	1	0
2011	002250	0.00523524	0	1	0
2011	002246	0.131195	0	1	0
2011	000990	0.127447	0	0	0
2011	000565	0.00241896	0	1	0
2011	000792	0.0389398	0	1	0
2011	600623	0.0879062	0	1	0
2011	000635	0.117536	0	1	0
2011	002361	0.132171	0	1	0
2011	000920	0.0114933	0	0	0
2011	002319	0.183814	0	1	0
2011	002312	0.104939	0	0	0
2011	002274	0.0413365	0	1	0
2011	300054	0.196468	0	1	0
2011	600596	0.00510254	0	1	0
2011	600378	0.108698	0	1	0
2011	000822	0.0169619	0	1	0
2011	000881	0.0735543	0	0	0
2011	600746	0.0696812	0	1	0
2011	000707	0.0961581	0	1	0
2011	002442	0.0447998	0	1	0
2011	002004	0.0230427	0	0	0
2011	600141	0.0378729	0	1	0
2011	300121	0.0440272	0	1	0
2011	002386	0.172097	0	1	0
2011	000912	0.117401	0	1	0
2011	002391	0.114014	0	1	0
2011	300041	0.0270766	0	1	0
2011	000902	0.028545	0	0	0
2011	600165	0.0967103	0	0	0
2011	600423	0.0330424	0	1	0
2011	000930	0.0177958	0	0	0
2011	600426	0.0580581	0	1	0
2011	600277	0.112202	0	1	0
2011	002496	0.199944	0	1	0
2011	002096	0.185497	0	1	0
2011	000830	0.0466811	0	1	0
2011	600500	0.0534442	0	0	0
2011	002497	0.204133	0	1	0
2011	600230	0.0917265	0	1	0
2011	300132	0.0654843	0	1	0
2011	002054	0.124736	0	1	0
2011	000731	0.0222191	0	1	0
2012	000822	0.102973	1	1	1
2012	601216	0.0211269	1	1	1
2012	300243	0.153663	1	1	1
2012	002538	0.130792	1	1	1
2012	600389	0.0710837	1	1	1
2012	300135	0.0156546	1	1	1
2012	300225	0.0151131	1	1	1
2012	002094	0.288948	1	1	1
2012	002319	0.10357	1	1	1
2012	000792	0.102639	1	1	1
2012	000737	0.0402914	1	1	1
2012	002226	0.112517	1	1	1
2012	000707	0.0602411	1	1	1
2012	300041	0.0214002	1	1	1
2012	600409	0.0355257	1	1	1
2012	000731	0.0363059	1	1	1
2012	000565	0.066976	1	1	1
2012	002258	0.0921971	1	1	1
2012	600618	0.0297475	1	1	1
2012	002246	0.110441	1	1	1
2012	000930	0.055783	1	1	1
2012	600796	0.0810521	1	1	1
2012	002442	0.0186507	1	1	1
2012	600075	0.032108	1	1	1
2012	600249	0.0416089	1	1	1
[truncated: 11,639 more rows]
